# Supplementary material for: Bacteriophages in the Control of Aeromonas sp. in Aquaculture Systems: An Integrative View
Source: Antibiotics (Basel). 2022 Jan 27;11(2):163. doi: 10.3390/antibiotics11020163 (PMC8868336; doi:10.3390/antibiotics11020163)
Supplement: Supplementary file 1 [file antibiotics-11-00163-s001.zip]

Archive with 1 entries (1 files):
- antibiotics-1506288-supplementary.pdf
